# Supplementary material for: A previously unrecognized class of fungal ice-nucleating proteins with bacterial ancestry
Source: Sci Adv. 2026 Mar 11;12(11):eaed9652. doi: 10.1126/sciadv.aed9652 (PMC12978214; doi:10.1126/sciadv.aed9652)
Supplement: Supplementary file 2 — Table S1 [file sciadv.aed9652_table_s1.zip]

Archive with 1 entries (1 files):
- aed9652_table_s1.pdf
